# Supplementary material for: Affective evaluation of errors and neural error processing in obsessive-compulsive disorder
Source: Soc Cogn Affect Neurosci. 2023 Apr 25;18(1):nsad022. doi: 10.1093/scan/nsad022 (PMC10243905; doi:10.1093/scan/nsad022)
Supplement: nsad022_Supp [file nsad022_supp.zip]

Archive with 1 entries (1 files):
- scan-22-244-File002.docx
